# Supplementary material for: Unlocking the Unique Potential of Thymus pannonicus: Exploring the Efficacy of Supercritical CO2 Extraction, with and Without Pre-Treatments
Source: Plants (Basel). 2024 Dec 10;13(24):3457. doi: 10.3390/plants13243457 (PMC11676998; doi:10.3390/plants13243457)
Supplement: Supplementary file 1 [file plants-13-03457-s001.zip]

Archive with 1 entries (1 files):
- plants-3323901-supplementary.pdf
